# Supplementary material for: Plasma Microbial Cell-Free DNA Sequencing from over 15,000 Patients Identified a Broad Spectrum of Pathogens
Source: J Clin Microbiol. 2023 Jul 13;61(8):e01855-22. doi: 10.1128/jcm.01855-22 (PMC10446866; doi:10.1128/jcm.01855-22)
Supplement: Supplemental file 2 — Table S2. Download jcm.01855-22-s0002.xlsx, XLSX file, 0.05 MB [file jcm.01855-22-s0002.xlsx]

## Sheet: Sheet1
taxon_name1	number_of_times_reported	median	iqr		Supplemental Table 2. All 701 taxa reported with number detected and median and interquartile range for quantification in molecules/µl (MPM) for each taxon, Apr 2018–Sept 20211.
Cytomegalovirus (CMV)	1275	633.929	3889.67
Escherichia coli	1088	684.924	3623.17		1Reported taxa reflect those names used in the clinical reportable range of microbes at the time that the tests were performed.
Epstein-Barr virus (EBV)	902	272.344	852.32
Pseudomonas aeruginosa	817	1005.18	6874.18
Staphylococcus epidermidis	716	579.582	2689.68
Enterococcus faecalis	582	617.904	3285.15
Staphylococcus aureus	561	838.211	5665.43
Enterococcus faecium	510	687.627	3958.33
Prevotella melaninogenica	509	208.524	545.656
Klebsiella pneumoniae	501	910.19	5889.84
Herpes simplex virus type 1 (HSV-1)	479	754.777	3208.06
Human herpesvirus 6B	468	518.737	3268.72
Rothia mucilaginosa	454	177.53	369.355
Bacteroides vulgatus	392	153.01	413.316
Streptococcus mitis	356	226.152	897.481
BK polyomavirus	354	472.384	2677.18
Enterobacter cloacae complex	343	821.34	6742.3
Fusobacterium nucleatum	299	460.251	1922.08
Haemophilus influenzae	288	157.093	425.593
Lactobacillus rhamnosus	281	344.334	1250.14
Candida albicans	260	624.631	2074.97
Pneumocystis jirovecii	258	2452.78	18084.9
Veillonella parvula	256	202.302	476.567
Bacteroides fragilis	217	264.738	1046.15
Streptococcus pneumoniae	214	975.48	11933.1
Helicobacter pylori	207	217.436	601.829
Acinetobacter haemolyticus	199	142.966	192.678
Aspergillus fumigatus	186	300.096	723.602
Streptococcus parasanguinis	186	152.351	298.031
Streptococcus thermophilus	184	190.843	339.333
Haemophilus parainfluenzae	178	284.919	1121.19
Human adenovirus C	171	573.87	10160.5
Prevotella oris	170	517.782	2094.07
Stenotrophomonas maltophilia	169	1983.18	11864.1
Lactobacillus fermentum	165	256.129	1058.08
Veillonella dispar	162	140.879	269.848
Bacteroides thetaiotaomicron	146	221.785	742.597
Streptococcus oralis	140	235.537	730.419
Torque teno virus	135	484.194	1935.97
Bacteroides ovatus	133	141.426	476.136
Candida glabrata	113	611.846	1449.2
Rothia dentocariosa	110	117.017	256.725
Streptococcus salivarius	104	253.732	799.1
Candida tropicalis	103	784.494	3997.85
Streptococcus intermedius	100	354.948	1048.47
Human adenovirus B	100	3184.75	69714.7
Serratia marcescens	99	492.716	2956.54
Human herpesvirus 7	98	82.7445	342.366
Streptococcus pyogenes	95	1064.08	9773.54
Staphylococcus haemolyticus	92	1137.08	5450.01
Bartonella henselae	90	2912.27	15938.6
Bacteroides uniformis	90	182.898	380.858
Lactobacillus gasseri	89	295.929	1023.59
Herpes simplex virus type 2 (HSV-2)	86	324.719	2900.39
Saccharomyces cerevisiae	86	193.616	395.444
Clostridium innocuum	81	199.917	359.574
Bacteroides distasonis	80	141.938	297.306
Parabacteroides distasonis (Bacteroides distasonis)	79	269.115	630.698
Candida parapsilosis	72	447.941	2020.79
Lactobacillus casei	71	426.977	1772.48
Streptococcus agalactiae	71	1683.2	8449.36
Torque teno virus 16	69	314.221	883.455
Moraxella catarrhalis	67	190.582	3101.78
Neisseria mucosa	65	263.788	747.923
Morococcus cerebrosus	59	160.875	263.25
Klebsiella variicola	56	655.756	4440.31
Neisseria sicca	54	176.635	296.184
Staphylococcus hominis	54	141.133	154.105
Human herpesvirus 6A	54	182.717	697.252
Aspergillus flavus	54	543.149	2437.5
Klebsiella michiganensis	53	1210.5	10222.4
Bacteroides caccae	52	98.6814	308.618
Streptococcus anginosus	52	312.497	628.825
JC polyomavirus	52	224.824	417.796
Bacillus cereus	51	926.501	10719.6
Neisseria flavescens	50	233.391	674.513
Pseudomonas pseudoalcaligenes	50	85.6055	106.199
Proteus mirabilis	50	366.803	1256.61
Prevotella denticola	49	321.995	646.209
Varicella-zoster virus (VZV)	48	1856.17	7412.46
Citrobacter freundii	48	318.959	2449.89
Torque teno virus 15	48	354.03	808.259
Rhizopus oryzae	47	745.335	5266.62
Burkholderia cepacia complex	46	105.976	270.689
Actinomyces viscosus	45	87.9255	98.1014
Klebsiella aerogenes (Enterobacter aerogenes)	45	3056.44	6026.75
Mycobacterium avium complex (MAC)	43	1009.09	6486.08
Histoplasma capsulatum	43	2614.46	22781.4
Kaposi sarcoma-associated herpesvirus	42	593.209	4796.06
Enterococcus gallinarum	42	498.598	1084.89
Aspergillus oryzae	41	349.374	1739.82
Corynebacterium striatum	40	844.158	1833.64
Toxoplasma gondii	39	5412.46	104051
Bifidobacterium longum	39	196.499	457.041
Actinomyces graevenitzii	39	145.471	205.79
Rhizomucor pusillus	39	1324.54	19190.6
Candida dubliniensis	38	1130.01	2173.12
Staphylococcus capitis	38	149.015	541.534
Fusobacterium necrophorum	38	3678.24	26778.7
Parvimonas micra	38	265.505	1536.56
Bacteroides stercoris	36	113.624	186.941
Trichodysplasia spinulosa-associated polyomavirus	34	321.17	2290.78
Gardnerella vaginalis	34	138.125	203.181
Granulicatella adiacens	34	273.924	1115.83
Fusobacterium periodonticum	34	178.905	241.986
Enterococcus avium	34	321.645	2834.41
Legionella pneumophila	33	3071.64	70034.5
Rhizopus microsporus	33	1205.05	5120.17
Gemella haemolysans	32	178.438	316.61
Actinomyces odontolyticus	32	87.4896	162.811
Achromobacter xylosoxidans	32	689.957	2977.61
Klebsiella quasipneumoniae	32	431.213	12757.6
Prevotella bivia	32	280.98	2186.43
Mycobacterium tuberculosis complex	31	529.858	1839.79
Bacteroides merdae	31	111.117	134.388
Klebsiella oxytoca	31	542.849	2449.33
Sutterella wadsworthensis	31	565.508	1227.99
Mycoplasma pneumoniae	30	501.765	875.935
Human adenovirus A	30	3030.46	31375.5
Rickettsia typhi	30	1987.46	5347.61
Aggregatibacter aphrophilus	29	1041.16	18934.9
Streptococcus constellatus	29	468.429	852.023
Human bocavirus	29	1220.78	5360.88
Ureaplasma parvum	28	490.841	1927.18
Streptococcus infantis	28	99.8841	223.428
Porphyromonas gingivalis	27	527.972	2360.78
Acinetobacter baumannii	27	289.717	809.16
Streptococcus sanguinis	27	269.26	1348.95
Corynebacterium amycolatum	27	496.483	809.757
Campylobacter concisus	27	203.891	336.722
Bifidobacterium breve	26	285.776	3313.08
Enterocloster clostridioformis (Clostridium clostridioforme)	26	228.091	873.577
Cardiobacterium hominis	26	8419.91	23662.5
Prevotella nigrescens	26	124.856	309.776
Human adenovirus D	26	451.671	1427.75
Adeno-associated dependoparvovirus A	25	1611.82	9610.65
Lactobacillus acidophilus	25	285.462	2591.23
Actinomyces oris	25	134.564	124.407
Clostridium perfringens	25	145.68	3153.06
Torque teno virus 6	25	235.895	1976.02
Human polyomavirus 6	25	122.57	278.599
Salmonella enterica	24	265.524	1156.82
Aggregatibacter segnis	24	664.174	1392.99
Clostridium clostridioforme	23	168.386	149.539
Aspergillus niger	23	150.495	403.836
Lactobacillus crispatus	23	239.979	332.316
Rhizopus delemar	23	2464.98	8837.62
Haemophilus haemolyticus	23	205.438	720.406
Parabacteroides merdae (Bacteroides merdae)	23	267.041	826.6
Mycoplasma hominis	22	850.33	2985.97
Klebsiella aerogenes	22	184.597	926.175
Streptococcus dysgalactiae	22	406.066	1255.37
Enterococcus raffinosus	21	760.907	8028
Prevotella loescheii	20	68.0476	194.856
Citrobacter koseri	20	2213.27	8786.56
Streptococcus gordonii	20	180.635	491.749
Streptococcus peroris	20	106.459	245.342
Prevotella intermedia	20	204.426	633.685
Malassezia globosa	19	109.375	131.243
Nocardia cyriacigeorgica	19	2114.43	5435.89
Schaalia odontolytica (Actinomyces odontolyticus)	19	190.442	282.475
Torque teno virus 10	19	427.599	963.215
Neisseria cinerea	19	189.749	436.401
Micrococcus luteus	19	80.0928	114.241
WU Polyomavirus	19	333.115	1721.87
Mycobacterium chimaera	18	1311.56	4304.26
Enterobacter aerogenes	18	582.414	1517.71
Megasphaera micronuciformis	18	300.414	825.258
Atopobium parvulum	18	122.197	203.852
Lactobacillus plantarum	18	187.504	707.492
Kingella kingae	18	180.357	297.502
Cunninghamella	17	2125.97	5735.88
Abiotrophia defectiva	17	123.781	299.595
Streptococcus tigurinus	17	144.78	1095.78
Bacteroides faecis	17	264.406	1469.41
Pseudomonas mendocina	17	65.1384	56.5018
Aspergillus calidoustus	17	264.073	753.654
Candida krusei	17	2806.67	26774
Corynebacterium jeikeium	16	625.782	1064.8
Streptomyces cattleya	16	114.742	55.6395
Aspergillus tubingensis	16	576.234	8260.64
Streptococcus infantarius	16	171.266	355.896
Neisseria elongata	16	199.414	1823.69
Ehrlichia chaffeensis	15	638224	2.78302e+07
Capnocytophaga sputigena	15	95.7958	296.685
Gemella morbillorum	15	215.694	845.802
Kytococcus sedentarius	15	131.566	375.381
Aggregatibacter actinomycetemcomitans	15	1841.34	23328.6
Odoribacter splanchnicus	15	157.99	419.219
Streptococcus pseudopneumoniae	15	766.775	9286.51
Streptococcus oralis subsp. tigurinus (Streptococcus tigurinus)	14	141.233	673.162
Pseudomonas fluorescens	14	104.271	80.1316
Burkholderia multivorans	14	108.655	397.758
Clostridium butyricum	14	359.165	1482.07
Ureaplasma urealyticum	14	256.947	6202.13
Coccidioides immitis	14	136.764	113.937
Trichosporon asahii	14	488.219	1544.34
Corynebacterium aurimucosum	13	81.4178	136.105
Capnocytophaga gingivalis	13	139.372	206.784
Torque teno virus 28	13	501.205	1455.28
Aeromonas caviae	13	69.5076	84.931
Enterococcus casseliflavus	12	80.8501	717.357
Prevotella buccae	12	202.194	235.665
Dermacoccus nishinomiyaensis	12	215.466	245.455
Citrobacter amalonaticus	12	128.09	1209.45
Clostridium neonatale	12	213.373	209.892
Aspergillus terreus	12	399.251	1965.25
Helicobacter cinaedi	11	116.729	113.485
Bacillus thuringiensis	11	358.99	3434.89
Eikenella corrodens	11	197.054	345.785
Human parvovirus B19	11	8084.47	15721
Corynebacterium propinquum	11	324.847	832.563
Enterococcus durans	11	1163.27	5902.22
Filifactor alocis	11	180.107	503.005
Pichia kudriavzevii (Candida krusei)	11	284.864	604.409
Atopobium vaginae	11	411.658	499.921
Alternaria alternata	11	142.467	315.878
Haemophilus quentini	11	125.143	219.979
Parabacteroides goldsteinii	11	111.635	126.154
Merkel cell polyomavirus	11	126.197	386.544
Clostridium difficile	11	359.744	839.876
Staphylococcus cohnii	11	76.8164	130.694
Helicobacter bilis	10	293.609	119.674
Streptococcus vestibularis	10	202.381	422.822
Actinomyces israelii	10	89.8471	180.576
Acinetobacter pittii	10	419.246	1648
Acidaminococcus intestini	10	440.198	634.821
Finegoldia magna	10	66.6022	154.115
Primate bocaparvovirus 1	10	374.61	1544.8
Solobacterium moorei	10	333.439	828.611
Clostridioides difficile (Clostridium difficile)	10	418	1377.85
Staphylococcus lugdunensis	10	254.575	283.242
Rickettsia rickettsii	10	907.261	15614.6
Mycobacteroides abscessus (Mycobacterium abscessus)	10	986.834	2176.3
Blastomyces dermatitidis	10	848.959	1341.24
Peptostreptococcus stomatis	10	310.752	1377.27
Coxiella burnetii	10	1059.25	6607.37
Brevibacterium casei	10	131.213	284.454
Leuconostoc lactis	10	429.962	1566.93
Staphylococcus warneri	9	193.36	103.19
Torque teno virus 12	9	289.684	1425.06
Leptotrichia wadei	9	681.545	664.48
Treponema pallidum	9	8026.35	18627.6
Lichtheimia corymbifera	9	9539.75	146942
Haemophilus parahaemolyticus	9	184.278	338.823
Citrobacter braakii	9	317.67	550.184
Morganella morganii	9	172.141	2192.56
Weissella confusa	9	127.193	416.589
Corynebacterium afermentans	9	98.5104	75.4338
Rothia aeria	9	454.352	441.586
Pasteurella multocida	9	261.007	4081.62
Kocuria rhizophila	9	114.184	742.538
Pseudomonas citronellolis	9	89.7354	52.4693
Streptococcus pasteurianus	9	2240.75	2414.7
Lactobacillus iners	8	210.699	1157.73
Pediococcus acidilactici	8	484.759	1576.94
Torque teno virus 19	8	150.95	221.076
Propionibacterium namnetense	8	236.375	505.488
Gemella sanguinis	8	163.625	721.337
Nectria haematococca	8	214.712	264.231
Pseudomonas putida	8	105.417	160.564
Streptococcus mutans	8	948.769	4349.85
Human polyomavirus 7	8	269.107	681.141
Scedosporium apiospermum	8	190.341	146.485
Peptostreptococcus anaerobius	8	743.25	997.748
Lactobacillus jensenii	8	418.211	2797.12
Anaeroglobus geminatus	8	283.701	351.347
Campylobacter showae	8	320.768	351.411
Acinetobacter ursingii	8	122.309	205.923
Clostridium paraputrificum	8	113.217	379.462
Clostridium ventriculi	8	313.299	1235.18
Rhizomucor miehei	7	783.548	37761.4
Legionella maceachernii	7	4043.52	6027.02
Torque teno virus 1	7	236.019	200.417
Agrobacterium tumefaciens	7	123.858	41.685
Propionibacterium acidifaciens	7	81.7417	112.478
Primate bocaparvovirus 2	7	149.587	145.235
Corynebacterium kroppenstedtii	7	100.382	428.77
Raoultella ornithinolytica	7	259.167	11029.6
Burkholderia contaminans	7	78.4757	47.6247
Neisseria gonorrhoeae	7	172.42	1700.95
Mucor circinelloides	7	707.095	1792.86
Porphyromonas asaccharolytica	7	599.6	4976.4
Mycobacterium kansasii	7	283.795	1092.27
Pluralibacter gergoviae	7	117.422	271.471
Fusobacterium mortiferum	7	462.674	2476.66
Neisseria lactamica	7	91.1356	313.195
Anaplasma phagocytophilum	6	27154.2	120866
Legionella longbeachae	6	1234.99	3502.14
Legionella feeleii	6	1093.57	7557.04
Streptobacillus moniliformis	6	202.088	238.184
Nocardia farcinica	6	540.15	17278.3
Campylobacter jejuni	6	230.281	219.374
Tannerella forsythia (Bacteroides forsythus)	6	174.576	2910.62
Prevotella oralis	6	510.28	1443.13
Neisseria bacilliformis	6	84.41	125.813
Burkholderia cepacia	6	319.849	569.704
Staphylococcus saprophyticus	6	194.65	143.455
Corynebacterium matruchotii	6	127.241	247.412
Hafnia paralvei	6	13126.6	26361.3
Mycobacterium abscessus	6	123.476	93.4262
Cryptococcus neoformans	6	618.875	748.018
Campylobacter ureolyticus	6	110.699	380.341
Methanobrevibacter smithii	6	1386.7	7847.25
Achromobacter ruhlandii	6	482.952	1836.01
Fusarium solani	6	205.167	150.05
Ophiostoma piceae	6	95.6306	114.042
Rahnella aquatilis	6	84.2694	129.679
Lichtheimia ramosa	6	2440.46	3281.24
Gemella bergeri	6	76955.4	452814
Capnocytophaga canimorsus	6	3404.2	9150.42
Staphylococcus pettenkoferi	6	122.637	126.338
Ochrobactrum intermedium	6	67.4029	44.5496
Torque teno virus 3	6	1069.93	1952.05
Gordonia bronchialis	6	219.804	71.6736
Staphylococcus caprae	6	236.484	130.567
Trichoderma longibrachiatum	6	618.086	545.779
Leptospira kirschneri	6	837.618	244.699
Peptoniphilus harei	6	299.725	356.945
Staphylococcus pasteuri	6	159.692	270.048
Pseudomonas luteola	5	34.4259	28.6867
Anaerostipes caccae	5	963.168	458.186
Bartonella quintana	5	36551.7	40236.7
Micrococcus lylae	5	251.865	432.35
Nocardia abscessus	5	540.433	263.131
Kluyveromyces marxianus (Candida kefyr)	5	708.318	6149.77
Candida lusitaniae	5	840.073	645.336
Scedosporium boydii	5	106.647	424.871
Brucella melitensis	5	373.731	386.839
Pseudopropionibacterium propionicum (Propionibacterium propionicum)	5	114.002	151.827
Pseudomonas protegens	5	98.7881	116.081
Propionibacterium propionicum	5	39.7176	35.8496
Leuconostoc mesenteroides	5	65.0936	97.4741
Atopobium rimae	5	352.99	869.836
Paraburkholderia fungorum	5	89.7289	76.5275
Burkholderia gladioli	5	136.416	160.502
Human parvovirus	5	239.404	2068.01
Enterocytozoon bieneusi	5	4069.52	4182.75
Torque teno virus 27	5	580.178	395.773
Trichomonas vaginalis	5	676.484	10184.7
Helicobacter magdeburgensis	5	133.977	748.862
Candida carpophila	5	15987.2	22145.9
Olsenella uli	5	304.722	221.996
Eggerthella lenta	5	361.833	768.912
Tatlockia micdadei (Legionella micdadei)	5	3688.83	2863.47
Fusobacterium ulcerans	5	55.6238	49.6879
Tannerella forsythia	5	473.146	207.679
Fusarium proliferatum	5	55.4673	34.8099
Alloscardovia omnicolens	5	113.081	83.5373
Nocardia elegans	5	1652.28	403.105
Pantoea agglomerans	5	39.3104	78.6778
Candida orthopsilosis	5	3068.99	10092.4
Francisella tularensis	5	1300.91	3708.73
Janibacter indicus	5	129.899	42.6735
Fluoribacter bozemanae (Legionella bozemanae)	5	696.515	172.046
Penicillium roqueforti	4	131.693	87.9989
Granulicatella elegans	4	169.275	252.13
Bifidobacterium animalis	4	155.739	138.278
Mucor velutinosus	4	1267.27	3840.99
Bacteroides eggerthii	4	370.014	662.352
Slackia exigua	4	598.889	72838.7
Mucor indicus	4	884.523	764.34
Shigella flexneri	4	711.852	1964.5
Moraxella nonliquefaciens	4	110.848	95.3155
Candida utilis	4	147.351	47.2417
Candida kefyr	4	195.64	1330.87
Clavispora lusitaniae (Candida lusitaniae)	4	2031.99	6036.17
Mycobacterium fortuitum	4	11318.3	19170.1
Rickettsia felis	4	455.072	122406
Eubacterium nodatum	4	414.978	459.343
Coccidioides posadasii	4	179.604	828.914
Campylobacter curvus	4	159.856	213.017
Microbacterium maritypicum	4	21879	46834.9
Leptospira interrogans	4	3951.6	4351.77
Pseudomonas oryzihabitans	4	158.892	308.303
Burkholderia cenocepacia	4	233.099	667.717
Entamoeba histolytica	4	217.004	177.356
KI polyomavirus	4	1975.32	5069.99
Alphapapillomavirus 9	4	14786.3	29889.2
Strongyloides stercoralis	4	1512.96	9478.02
Torque teno virus 7	4	313.647	39910.9
Neisseria meningitidis	4	742.841	923.052
Cellulomonas flavigena	4	87.7717	83.7429
Nocardia exalbida	4	9219.34	14900.5
Propionibacterium granulosum	4	77.7866	49.6295
Mycolicibacterium mucogenicum (Mycobacterium mucogenicum)	4	138.574	58.8675
Nocardia gamkensis	4	8265.16	15257.7
Nocardia nova	4	2145.74	1737.71
Campylobacter gracilis	4	91.1457	144.24
Cupriavidus metallidurans	4	118.731	133.909
Actinomyces neuii	4	2279.05	25827.2
Chimpanzee alpha-1 herpesvirus	3	6380.71	15691.5
Prevotella disiens	3	780.308	652.282
Clostridium baratii	3	63.8945	31.3047
Capnocytophaga ochracea	3	433.166	372.255
Nocardia brasiliensis	3	5028.15	22899.9
Mycobacterium haemophilum	3	711.969	558.618
Robinsoniella peoriensis	3	4572.89	5006.42
Nocardia coubleae	3	219.762	204.604
Nocardia testacea	3	6458.07	3689.88
Bifidobacterium dentium	3	65.9691	108.26
Paracoccus yeei	3	295.834	977.735
Mycobacterium mageritense	3	77.308	13.5033
Bulleidia extructa	3	271.015	197.254
Oribacterium sinus	3	265.272	101.912
Nocardia veterana	3	248.214	1373.42
Mycolicibacterium mageritense (Mycobacterium mageritense)	3	46.1327	132.807
Peptoniphilus lacrimalis	3	3704.81	1953.46
Cladophialophora bantiana	3	65.0497	105.913
Brevundimonas diminuta	3	132.297	392.146
Mycobacteroides chelonae (Mycobacterium chelonae)	3	99.5498	11021
Pseudomonas mosselii	3	257.668	312.297
Campylobacter fetus	3	398.014	1838.8
Leuconostoc citreum	3	183.374	46.1451
Anaerococcus tetradius	3	2981.82	1234.6
Legionella sainthelensi	3	24516.1	1.24766e+06
Legionella micdadei	3	14462.6	12364.4
Aspergillus udagawae	3	48.373	103.087
Legionella bozemaniae	3	391.469	418155
Delftia acidovorans	3	145.564	656.289
Legionella anisa	3	2719.09	2035.94
Aspergillus sydowii	3	80.8952	16.8457
Streptococcus cristatus	3	444.399	211.519
Enterococcus mundtii	3	110.993	313.154
Lactobacillus ultunensis	3	98.3872	53.3451
Aspergillus ruber	3	22.4015	13.3146
Corynebacterium diphtheriae	3	4891.94	3193.06
Torque teno virus 8	3	141.716	75.5283
Streptococcus gallolyticus	3	22946.9	41269
Corynebacterium massiliense	3	70.344	909.019
Streptococcus lutetiensis	3	213.221	370.587
Streptococcus macedonicus	3	339.477	277.017
Roseomonas mucosa	3	95.2063	418.919
Aspergillus luchuensis	3	108.153	92159.4
Aspergillus lentulus	3	5783.25	4067.74
Cronobacter sakazakii (Enterobacter sakazakii)	3	238.867	9741.76
Aspergillus glaucus	3	64.0141	25.7432
Eubacterium limosum	3	161.413	3525.21
Clostridium hylemonae	3	248.362	720.757
Fusarium euwallaceae	3	146.047	2243.26
Bartonella clarridgeiae	3	759.521	2412.2
Fusarium oxysporum	3	424.379	612.341
Kingella denitrificans	3	79.658	60.328
Exophiala dermatitidis	3	15333.4	43020.9
Aureobasidium pullulans	3	336.276	947.387
Serratia liquefaciens	3	9877.18	1.22194e+06
Mogibacterium timidum	3	2569.39	1946.72
Streptococcus sobrinus	3	96.9624	173.718
Listeria monocytogenes	3	299.926	51690.5
Serratia ureilytica	3	5444.11	5242.95
Leptotrichia shahii	3	152.788	128.743
Staphylococcus argenteus	3	25682.9	283628
Acinetobacter radioresistens	3	53.5635	207.396
Elizabethkingia anophelis	3	1740.1	1595.66
Staphylococcus arlettae	3	58.2014	58.115
Aerococcus christensenii	2	466.471	402.098
Aerococcus urinae	2	3266.81	2733.34
Aerococcus viridans	2	61.2597	36.4757
Peptoniphilus rhinitidis	2	148.356	1.23624
Campylobacter upsaliensis	2	69.7887	19.8341
Roseomonas gilardii	2	75.3287	5.29962
Acinetobacter soli	2	142.967	58.0496
Actinomyces turicensis	2	346.602	212.304
Trichoderma atroviride	2	360.838	334.428
Pediococcus pentosaceus	2	4312.04	3956.29
Tropheryma whipplei	2	412.512	353.728
Trypanosoma cruzi	2	20291.8	19786.2
Acinetobacter nosocomialis	2	37.0156	12.1009
Acidovorax citrulli	2	53316.3	37869.1
Wallemia mellicola	2	79.9682	13.0002
Acetobacter nitrogenifigens	2	168.782	20.7395
Wickerhamomyces anomalus (Pichia anomala)	2	1656.22	12.2931
Syncephalastrum monosporum	2	568.753	6.29064
Streptococcus massiliensis	2	2225.28	1102.37
Anaerococcus hydrogenalis	2	763.572	645.004
Streptococcus suis	2	145.34	89.4136
Bartonella vinsonii	2	13357.4	13293.1
Scardovia wiggsiae	2	87.2547	7.15
Bacteroides salyersiae	2	4234.08	2497.91
Schaalia meyeri (Actinomyces meyeri)	2	234.762	82.0007
Bifidobacterium scardovii	2	118.978	83.4517
Bacteroides pyogenes	2	132.4	13.8309
Bordetella bronchiseptica	2	4526.17	4177.42
Serratia fonticola	2	62730.2	62354.3
Bacteroides forsythus	2	50.3155	0.949683
Bordetella pertussis	2	92.4709	43.0145
Staphylococcus simulans	2	154.461	55.4389
Providencia alcalifaciens	2	41.8787	12.499
Stenotrophomonas acidaminiphila	2	40.3787	4.35828
Streptococcus canis	2	465.074	256.92
Streptococcus dentisani	2	155.063	78.753
Burkholderia ambifaria	2	909.751	831.715
Streptococcus equi	2	6266.23	5506.19
Streptococcus oralis subsp. dentisani (Streptococcus dentisani)	2	54008.8	53104.9
Aspergillus chevalieri	2	36.0418	12.1297
Prevotella corporis	2	1306.48	81.3623
Prevotella buccalis	2	432.391	338.448
Anaerococcus prevotii	2	72.6998	27.3702
Anaerococcus lactolyticus	2	495.87	213.916
Nocardia thailandica	2	160.571	9.98648
Winkia neuii (Actinomyces neuii)	2	279.778	169.828
Mycobacterium mucogenicum	2	2373.76	2352.27
Kluyvera cryocrescens	2	126.258	113.58
Gleimia europaea (Actinomyces europaeus)	2	103.944	33.6673
Leclercia adecarboxylata	2	80.7806	37.2821
Lawsonella clevelandensis	2	715.242	169.785
Kluyvera ascorbata	2	258.182	136.691
Lactobacillus sakei	2	97.7151	76.1139
Chlamydia trachomatis	2	94.873	43.6279
Lomentospora prolificans	2	1043.36	828.849
Echinococcus multilocularis	2	365.148	10.5682
Erysipelothrix rhusiopathiae	2	112.314	46.4681
Chryseobacterium indologenes	2	846.11	538.855
Clostridium cadaveris	2	134104	133714
Corynebacterium urealyticum	2	382.255	270.502
Clostridium sordellii	2	399.724	333.555
Corynebacterium minutissimum	2	89.985	32.4521
Enterococcus cecorum	2	24.0473	0.140686
Corynebacterium pseudodiphtheriticum	2	12671.4	12436.9
Dysgonomonas mossii	2	3397.16	2953.55
Helicobacter fennelliae	2	130.116	41.0125
Cryptosporidium parvum	2	502.427	33.6243
Dysgonomonas capnocytophagoides	2	1105.81	879.711
Leptotrichia goodfellowii	2	598.58	464.031
Fusobacterium varium	2	49.1762	23.254
Pantoea ananatis	2	504.237	322.458
Nocardia ignorata	2	223.453	40.9869
Leptospira santarosai	2	331.111	47.2816
Curvularia lunata	2	1038.94	938.159
Human papillomavirus 2	2	47.3404	3.09249
Nocardia asiatica	2	634.774	331.759
Exophiala xenobiotica	2	107.215	44.2887
Corynebacterium accolens	2	64.4274	43.6255
Corynebacterium riegelii	1	423.762	0
Cupriavidus gilardii	1	7409.84	0
Kocuria kristinae	1	188.972	0
Cryptosporidium hominis	1	26.5813	0
Cryptococcus gattii VGIII (Cryptococcus bacillisporus)	1	170.318	0
Corynebacterium ureicelerivorans	1	358.201	0
Corynebacterium xerosis	1	36.1011	0
Anncaliia algerae	1	117297	0
Arcanobacterium haemolyticum	1	192.253	0
Parabacteroides johnsonii	1	54.4536	0
Aspergillus nomiae	1	85.7416	0
Legionella cincinnatiensis	1	76.4538	0
Staphylococcus pseudintermedius	1	145.555	0
Legionella tunisiensis	1	76444.9	0
Staphylococcus succinus	1	759.002	0
Staphylococcus vitulinus	1	615.921	0
Aureobasidium melanogenum	1	13.307	0
Legionella jordanis	1	1330.26	0
Legionella hackeliae	1	269.998	0
Legionella brunensis	1	400.542	0
Aspergillus nomius	1	387.109	0
Aspergillus thermomutatus	1	15.5288	0
Legionella bozemanae	1	396696	0
Lactococcus garvieae	1	52.9751	0
Corynebacterium freneyi	1	47.9803	0
Curvularia papendorfii (Bipolaris papendorfii)	1	364.159	0
Aspergillus pseudoterreus	1	108.949	0
Aspergillus novofumigatus	1	214.805	0
Acanthamoeba	1	12186.9	0
Cyclospora cayetanensis	1	34376	0
Cutibacterium granulosum (Propionibacterium granulosum)	1	430.634	0
Cyberlindnera fabianii (Hansenula fabianii)	1	826.612	0
Trichoderma gamsii	1	20.3636	0
Trichoderma harzianum	1	1179.46	0
Graphilbum fragrans	1	65.5285	0
Gordonia terrae	1	25.4969	0
Gordonia aichiensis	1	65.4088	0
Trichosporon faecale	1	38.1059	0
Erwinia billingiae	1	363.568	0
Tsukamurella pulmonis	1	34399.1	0
Escherichia albertii	1	680.077	0
Acinetobacter bereziniae	1	441.411	0
Exophiala oligosperma	1	120.684	0
Fusarium graminearum	1	24.4671	0
Verruconis gallopava (Ochroconis gallopava)	1	228.743	0
Vittaforma corneae	1	147.954	0
Achromobacter insolitus	1	37178.6	0
Fusarium fujikuroi	1	1197.99	0
Weeksella virosa	1	7762.15	0
Exophiala sideris	1	53.1451	0
Filobasidium wieringae	1	1067.05	0
Enterococcus saccharolyticus	1	22.4306	0
Actinomyces europaeus	1	54.5139	0
Actinomyces gerencseriae	1	1318.27	0
Thielavia terrestris	1	4992.52	0
Anaerobiospirillum succiniciproducens	1	86.8024	0
Alternaria arborescens	1	106.858	0
Cyberlindnera jadinii (Candida utilis)	1	47.5377	0
Lelliottia amnigena (Enterobacter amnigenus)	1	34.2201	0
Dialister micraerophilus	1	3320.59	0
Human adenovirus E	1	107283	0
Terrisporobacter othiniensis	1	100.141	0
Thermothelomyces thermophilus (Myceliophthora thermophila)	1	7097.68	0
Ehrlichia muris	1	167463	0
Enterococcus italicus	1	22.5676	0
Aeromonas hydrophila	1	197.685	0
Encephalitozoon cuniculi	1	138.896	0
Encephalitozoon hellem	1	738.897	0
Enterobacter sakazakii	1	69.4662	0
Haemophilus sputorum	1	331.33	0
Enterococcus gilvus	1	14.7447	0
Actinomyces massiliensis	1	82.4072	0
Enterococcus hirae	1	2013.1	0
Leishmania panamensis	1	3351.42	0
Leptospira noguchii	1	382.244	0
Leptospira borgpetersenii	1	40.5268	0
Mycolicibacterium goodii (Mycobacterium goodii)	1	54.0283	0
Naegleria fowleri	1	252166	0
Chromobacterium haemolyticum	1	670.28	0
Mycoplasma orale	1	27016.9	0
Primate tetraparvovirus 1 (human PARV-4)	1	264.412	0
Mycoplasma genitalium	1	72.0094	0
Mycoplasma fermentans	1	46.7599	0
Mycolicibacterium phlei (Mycobacterium phlei)	1	100.163	0
Mycolicibacterium obuense (Mycobacterium obuense)	1	174.523	0
Mycolicibacterium holsaticum (Mycobacterium holsaticum)	1	108.304	0
Providencia stuartii	1	77.218	0
Bordetella hinzii	1	128.836	0
Brachyspira pilosicoli	1	92.038	0
Pseudomonas alcaligenes	1	20990.2	0
Borrelia hermsii	1	988.129	0
Borrelia burgdorferi	1	195.348	0
Mycolicibacterium fortuitum (Mycobacterium fortuitum)	1	6851.84	0
Bordetella trematum	1	76.3464	0
Mycolicibacterium flavescens (Mycobacterium flavescens)	1	111.664	0
Mycolicibacterium elephantis (Mycobacterium elephantis)	1	124.164	0
Mycolicibacterium chubuense	1	60.5755	0
Burkholderia anthina	1	108.714	0
Chlamydophila pneumoniae	1	178.583	0
Chlamydia pneumoniae	1	185.791	0
Neisseria polysaccharea	1	2405.17	0
Oscillibacter ruminantium	1	2177.92	0
Oligella urethralis	1	95.2852	0
Ochrobactrum anthropi	1	19.025	0
Nocardia violaceofusca	1	1513.97	0
Nocardia transvalensis	1	326.063	0
Peptoniphilus duerdenii	1	193.151	0
Nocardia pseudobrasiliensis	1	209.137	0
Nocardia niwae	1	1075.16	0
Nocardia kruczakiae	1	3074.36	0
Capnocytophaga granulosa	1	304.45	0
Plasmodium ovale	1	8863.02	0
Nocardia caishijiensis	1	333.613	0
Nocardia beijingensis	1	7533.17	0
Nocardia arthritidis	1	316.632	0
Nocardia aobensis	1	1122.03	0
Campylobacter coli	1	550.261	0
Nocardia alba	1	221.696	0
Nocardia africana	1	1745.35	0
Neisseria weaveri	1	55.1871	0
Mycolicibacterium brisbanense (Mycobacterium brisbanense)	1	31.8997	0
Mycobacterium xenopi	1	145.684	0
Aureobasidium subglaciale	1	1247.08	0
Simian adenovirus 18	1	36.2755	0
Malassezia slooffiae	1	148.669	0
Malassezia obtusa	1	294.101	0
Schistosoma mansoni	1	277.44	0
Malassezia dermatis	1	84.7712	0
Macrophomina phaseolina	1	5088.66	0
Serratia rubidaea	1	549.617	0
Comamonas kerstersii	1	47.8073	0
Shigella dysenteriae	1	173.68	0
Comamonas testosteroni	1	3272.81	0
Conidiobolus incongruus	1	48.2325	0
Pseudoramibacter alactolyticus	1	72.0238	0
Sneathia amnii (Leptotrichia amnionii)	1	341.062	0
Leptotrichia buccalis	1	578.891	0
Bacillus subtilis	1	75.0984	0
Staphylococcus auricularis	1	86.3072	0
Bacillus megaterium	1	144.203	0
Paracoccus sanguinis	1	22.6996	0
Bacillus licheniformis	1	73.5624	0
Bacillus coagulans	1	150.163	0
Babesia microti	1	162140	0
Scedosporium dehoogii	1	381.079	0
Meyerozyma carpophila (Candida carpophila)	1	850.496	0
Molluscum contagiosum virus	1	128.367	0
Balamuthia mandrillaris	1	99.0274	0
Psychrobacter cryohalolentis	1	161.686	0
Mycobacterium szulgai	1	613.936	0
Mycobacterium obuense	1	28.2677	0
Raoultella planticola	1	29.1397	0
Mycobacterium neoaurum	1	98.3455	0
Bipolaris papendorfii	1	2432.4	0
Mycobacterium kyorinense	1	193.947	0
Mycobacterium iranicum	1	3496.88	0
Rhodococcus fascians	1	43.2402	0
Rhodococcus hoagii (Rhodococcus equi)	1	98.2429	0
Mycobacterium genavense	1	2789.1	0
Mycobacterium celatum	1	135.087	0
Bifidobacterium adolescentis	1	54.5423	0
Mycobacterium canariasense	1	8880.45	0
Mycobacterium brisbanense	1	20.4189	0
Clostridium bifermentans	1	12394.4	0
Bergeyella zoohelcum	1	113.667	0
Myceliophthora thermophila	1	2931.91	0
Clostridium novyi	1	2231.87	0
Fenollaria massiliensis	1	92.8978	0
